# Supplementary material for: Verproside, the Most Active Ingredient in YPL-001 Isolated from Pseudolysimachion rotundum var. subintegrum, Decreases Inflammatory Response by Inhibiting PKCδ Activation in Human Lung Epithelial Cells
Source: Int J Mol Sci. 2023 Apr 13;24(8):7229. doi: 10.3390/ijms24087229 (PMC10138391; doi:10.3390/ijms24087229)
Supplement: Supplementary file 1 [file ijms-24-07229-s001.zip]

Archive with 1 entries (1 files):
- ijms-2171157-supplementary.pdf
